# Supplementary material for: Cow and Human Milk-Derived Exosomes Ameliorate Colitis in DSS Murine Model
Source: Nutrients. 2020 Aug 26;12(9):2589. doi: 10.3390/nu12092589 (PMC7551078; doi:10.3390/nu12092589)
Supplement: Supplementary file 1 [file nutrients-12-02589-s001.zip]

Archive with 2 entries (2 files):
- Suplementary data.docx
- Table S2-target gene of highly expressed milk miRNA.xlsx
