# Supplementary material for: Cow and Human Milk-Derived Exosomes Ameliorate Colitis in DSS Murine Model
Source: Nutrients. 2020 Aug 26;12(9):2589. doi: 10.3390/nu12092589 (PMC7551078; doi:10.3390/nu12092589)
Supplement: Supplementary file 1 [file nutrients-12-02589-s001.zip › Table S2-target gene of highly expressed milk miRNA.xlsx]

## Sheet: target gene 11 highly miRNAs
		hsa-miR-148a-3p	hsa-miR-30a-5p	hsa-miR-200c-3p	hsa-miR-200b-3p	hsa-miR-26a-5p	hsa-miR-30d-5p	hsa-miR-146b-5p	hsa-miR-320a	let7a	99a	hsa-miR-375
		DNMT1	NOTCH1	ZEB1	ZEB2	GSK3B	GNAI2	TRAF6	MCL1	NF2	MTOR	YAP1
		HLA-G	Bdnf	TUBB3	Zeb1	EZH2	TP53	IRAK1	VDAC1	KRAS	SMARCA5	ELAVL4
		TGIF2	VIM	BMI1	Zeb2	RB1	CASP3	MMP16	BANP	HMGA2	IGF1R	Elavl4
		DNMT3B	Ak1	ZEB2	ZEB1	ADAM17	SNAI1	KIT	ITGB3	HMGA1	FGFR3	YWHAZ
		Camk2a	Tnrc6a	FN1	FN1	HMGA2	EZH2	Card10	PDCD4	Il13	AGO2	TIMM8A
		NR1I2	Egfr	Nog	BMI1	CCNE2	SOCS1	Scube2	BMI1	CDK6	HOXA1	PDK1
		RPS6KA5	SNAI1	RNF2	RNF2	CCND2	BCL9	UHRF1	ARF1	NKIRAS2	RAVER2	MTDH
		Kdm6b	MTDH	Zeb1	ETS1	PTEN	NOTCH1	PDGFRA	PBX3	ITGB3	MTMR3	RASD1
		CCKBR	ERG	PTPN13	GATA4	SMAD1	KPNB1	IL6	NRP1	NRAS	FKBP5	LDHB
		Rock1	ESR2	Sox2	WASF3	Ezh2	SMAD1	NFKB1	NFATC3	PRDM1	GRHL1	KIAA1524
		IRS1	SOX4	DUSP1	MATR3	CPEB3	RUNX2	CDKN1A	TRPC5	EWSR1	PPP1CB	YAP1
		ACVR1	CBX3	USP25	Pkd1	MTDH	BECN1	TLR4	RAB14	UHRF2	SERPINE1	ERBB2
		BCL2	DTL	SEC23A	WNT1	DNMT3B	Snai1	S100A12	KITLG	DICER1		PIK3CA
		TMED7	Abcb1b	ZNF217	FERMT2	HMGA1	GPR78	ZNF117	RUNX2	HRAS		Adipor2
		Dnmt1	Inhba	BTC	BTC	CDC6		MYO6	MTDH	Trim71		JAK2
			Tp53	ZFPM1	CDKN1B	PLAG1		CCDC6	NPR1	IL6		Yap1
			BECN1	KRAS	SEC23A	SERBP1		IL1RAP	POLR3D	E2F2		Mtpn
			TNRC6A	CDK2	JUN	MAP3K2		IL1RL2	TAC1	CCND2		Olfr75-ps1
			MBNL1	MSN	MAPK7	CCNE1		HNRNPD	TFRC	RRM2		YY1AP1
				BAP1	RND3	SMAD4			HSPB6	AGO1		Pdk1
				BRD7	KDR	STRADB			IGF1R	EZH2		SP1
				Zeb2	VEGFA	IFNB1			GNAI1	UHRF1		RHOA
				Zeb1	PTPN12	CPEB2			RAC1	RAB40C		SEC23A
				Zeb2	BAP1	CPEB4			SUZ12	MYC		KCNQ2
				Zeb1	Zeb1	GDAP1			YWHAZ	BCL2		TP53
				Zeb2	Zeb2	NOS2			AQP4	TRIM71		IGF1R
				ZFPM2	Zeb1	Ctgf			AQP1	RAVER2		PHLPP1
				UBE2I	ZFPM2	Col1a1			Polr3d	Myc		MTPN
				NTRK2	BCL2	PRKCD			MAPK1	LIN28A		Insm1
				FHOD1	XIAP	FGF9				Lin28a		Mxi1
				PPM1F	CREB1	AMACR				NFKB1		Usp1
				XIAP	MYB	ATM				THBS1		C1qbp
				BCL2	QRSL1	RCBTB1				SLC20A1		Jak2
				FLT1	SUZ12	HGF				CASP3		Ahr
				TBK1	DNMT3A	LIN28B				IGF2BP1		USP1
				LPAR1	DNMT3B	ZCCHC11				CCR7		C1QBP
				EDNRA	SP1	Ctgf				PAK1		PLAG1
				RHOA	MSN	Smad4				ACVR1B		BCL2L11
				ETS1	DNMT1	PTPN13				ARG2		GATA6
				RND3	EZH2	Pten				Hoxa9		RAB10
				DNMT3A	RAB21	Pten				Hmga2		EXOC6
				DNMT3B	RAB3B	PHB				lin-41		EIF2S1
				SP1	RAB18	DUSP4				FOXA1		PARP1
				CFL2	RAB23	Atf2				NR1I2		CAB39
				CDH11	OXR1	NRAS				VDR		SET
				PIN1	NOTCH1	E2F2				Vim		UBE3A
				NOTCH1	LOX	PTGS2				Hmox1		DLG4
				GATA4	PHLPP1	JAG1				EIF2C4		ITGB1
				Mapk14	Errfi1	CDK6				trim71		SETD8
				ACVR2B	FLT1	CDK8				APP		CASP3
				RCOR3	Mapk14	Map2				E2F1		CDC42
				ERRFI1	E2F3	MYC				Tagln		EIF2AK2
				JAG1	lfng	CTGF				wech		BCL2
				FBLN5	RERE	ABCA1				IGF2		NCAM1
				VEGFA	EP300	ARL4C				ZFP36L1		KIAA1191
				Vldlr	Zeb2	CHD1				TUSC2		DAZAP2
				Reln	zeb1b	CKS2				NEFM		LEPROTL1
				IKBKB	Suz12	BAG4				MEIS1		Rasd1
				KLF9	Bmi1	ACVR1				EGR3		PSEN1
				PMAIP1	KLHL20	WEE1				HNRPDL
				KLHL20	ELMO2	CHEK1				AMMECR1
				PTPRD	PTPRD	ITGA5				CASP8
				ELMO2	ERBB2IP	ESR1				CASP9
				ERBB2IP	WDR37	IL6				CDC34
				WDR37	Flt1					CDKN1A
				MYB	CCNE2					AURKB
				EFNA1	SMAD2					Kras
				KDR	TCF7L1					TNFRSF10B
				HFE	VAC14					IL6
				DLC1	HOXB5					MPL
				ATRX	RIN2
				Bmi1	RASSF2
				E2F3	KLF11
				Zfpm2	39326
				RECK	SHC1
				Reln
				MALAT1
				SIP1
				Flt1
				CCNE2
				TIMP2
				NCAM1
				NTF3
				VAC14
				TCF7L1
				RASSF2
				HOXB5
				RIN2
				KLF11
				39326
				SHC1
				TRPS1

## Sheet: hsa-miR-375
														Strong evidence
														sumatory of experiments	number of papaers
		MIRT006154	Homo sapiens	Homo sapiens	hsa-miR-375	YAP1								5	5
		MIRT005543	Homo sapiens	Homo sapiens	hsa-miR-375	ELAVL4								5	1
		MIRT008821	Mus musculus	Mus musculus	mmu-miR-375-3p	Elavl4								5	1
		MIRT019886	Homo sapiens	Homo sapiens	hsa-miR-375	YWHAZ								5	2
		MIRT000053	Homo sapiens	Homo sapiens	hsa-miR-375	TIMM8A								4	2
		MIRT000055	Homo sapiens	Homo sapiens	hsa-miR-375	PDK1								4	5
		MIRT006207	Homo sapiens	Homo sapiens	hsa-miR-375	MTDH								4	3
		MIRT004439	Homo sapiens	Homo sapiens	hsa-miR-375	RASD1								4	1
		MIRT019875	Homo sapiens	Homo sapiens	hsa-miR-375	LDHB								4	3
		MIRT019973	Homo sapiens	Homo sapiens	hsa-miR-375	KIAA1524								4	2
		MIRT053170	Gallus gallus	Gallus gallus	gga-miR-375	YAP1								4	1
		MIRT053780	Homo sapiens	Homo sapiens	hsa-miR-375	ERBB2								4	3
		MIRT054839	Homo sapiens	Homo sapiens	hsa-miR-375	PIK3CA								4	1
		MIRT001671	Mus musculus	Mus musculus	mmu-miR-375-3p	Adipor2								3	1
		MIRT001749	Homo sapiens	Homo sapiens	hsa-miR-375	JAK2								3	4
		MIRT006091	Mus musculus	Mus musculus	mmu-miR-375-3p	Yap1								3	2
		MIRT002934	Mus musculus	Mus musculus	mmu-miR-375-3p	Mtpn								3	3
		MIRT004477	Mus musculus	Mus musculus	mmu-miR-375-3p	Olfr75-ps1								3	1
		MIRT004478	Homo sapiens	Homo sapiens	hsa-miR-375	YY1AP1								3	1
		MIRT005021	Rattus norvegicus	Rattus norvegicus	rno-miR-375-3p	Pdk1								3	1
		MIRT006775	Homo sapiens	Homo sapiens	hsa-miR-375	SP1								3	3
		MIRT019977	Homo sapiens	Homo sapiens	hsa-miR-375	RHOA								3	1
		MIRT020062	Homo sapiens	Homo sapiens	hsa-miR-375	SEC23A								3	2
		MIRT020071	Homo sapiens	Homo sapiens	hsa-miR-375	KCNQ2								3	1
		MIRT053533	Homo sapiens	Homo sapiens	hsa-miR-375	TP53								3	1
		MIRT054558	Homo sapiens	Homo sapiens	hsa-miR-375	IGF1R								3	1
		MIRT438164	Homo sapiens	Homo sapiens	hsa-miR-375	PHLPP1								3	1
		MIRT000054	Homo sapiens	Homo sapiens	hsa-miR-375	MTPN								2	1
		MIRT001666	Mus musculus	Mus musculus	mmu-miR-375-3p	Insm1								2	1
		MIRT001667	Mus musculus	Mus musculus	mmu-miR-375-3p	Mxi1								2	1
		MIRT001668	Mus musculus	Mus musculus	mmu-miR-375-3p	Usp1								2	1
		MIRT001669	Mus musculus	Mus musculus	mmu-miR-375-3p	C1qbp								2	1
		MIRT001670	Mus musculus	Mus musculus	mmu-miR-375-3p	Jak2								2	1
		MIRT001672	Mus musculus	Mus musculus	mmu-miR-375-3p	Ahr								2	1
		MIRT001747	Homo sapiens	Homo sapiens	hsa-miR-375	USP1								2	2
		MIRT001752	Homo sapiens	Homo sapiens	hsa-miR-375	C1QBP								2	2
		MIRT003057	Homo sapiens	Homo sapiens	hsa-miR-375	PLAG1								2	1
		MIRT019675	Homo sapiens	Homo sapiens	hsa-miR-375	BCL2L11								2	1
		MIRT019691	Homo sapiens	Homo sapiens	hsa-miR-375	GATA6								2	2
		MIRT019696	Homo sapiens	Homo sapiens	hsa-miR-375	RAB10								2	1
		MIRT019705	Homo sapiens	Homo sapiens	hsa-miR-375	EXOC6								2	2
		MIRT019778	Homo sapiens	Homo sapiens	hsa-miR-375	EIF2S1								2	3
		MIRT019791	Homo sapiens	Homo sapiens	hsa-miR-375	PARP1								2	1
		MIRT019792	Homo sapiens	Homo sapiens	hsa-miR-375	CAB39								2	1
		MIRT019832	Homo sapiens	Homo sapiens	hsa-miR-375	SET								2	2
		MIRT019860	Homo sapiens	Homo sapiens	hsa-miR-375	UBE3A								2	2
		MIRT019881	Homo sapiens	Homo sapiens	hsa-miR-375	DLG4								2	1
		MIRT019882	Homo sapiens	Homo sapiens	hsa-miR-375	ITGB1								2	1
		MIRT019883	Homo sapiens	Homo sapiens	hsa-miR-375	SETD8								2	1
		MIRT019884	Homo sapiens	Homo sapiens	hsa-miR-375	CASP3								2	1
		MIRT019885	Homo sapiens	Homo sapiens	hsa-miR-375	CDC42								2	1
		MIRT019974	Homo sapiens	Homo sapiens	hsa-miR-375	EIF2AK2								2	1
		MIRT019975	Homo sapiens	Homo sapiens	hsa-miR-375	BCL2								2	1
		MIRT019976	Homo sapiens	Homo sapiens	hsa-miR-375	NCAM1								2	1
		MIRT020033	Homo sapiens	Homo sapiens	hsa-miR-375	KIAA1191								2	2
		MIRT020036	Homo sapiens	Homo sapiens	hsa-miR-375	DAZAP2								2	2
		MIRT020070	Homo sapiens	Homo sapiens	hsa-miR-375	LEPROTL1								2	1
		MIRT054724	Rattus norvegicus	Rattus norvegicus	rno-miR-375-3p	Rasd1								2	1
		MIRT731342	Rattus norvegicus	Rattus norvegicus	rno-miR-375-3p	PSEN1								2	1

## Sheet: hsa-miR-99a-5p
													Strong evidence
													sumatory of experiments	number of papaers
	MIRT006146	Homo sapiens	Homo sapiens	hsa-miR-99a-5p	MTOR								6	16
	MIRT054067	Homo sapiens	Homo sapiens	hsa-miR-99a-5p	SMARCA5								5	5
	MIRT006145	Homo sapiens	Homo sapiens	hsa-miR-99a-5p	IGF1R								4	6
	MIRT004243	Homo sapiens	Homo sapiens	hsa-miR-99a-5p	FGFR3								4	3
	MIRT027394	Homo sapiens	Homo sapiens	hsa-miR-99a-5p	AGO2								4	2
	MIRT054708	Homo sapiens	Homo sapiens	hsa-miR-99a-5p	HOXA1								4	2
	MIRT002306	Homo sapiens	Homo sapiens	hsa-miR-99a-5p	RAVER2								3	1
	MIRT053347	Homo sapiens	Homo sapiens	hsa-miR-99a-5p	MTMR3								3	1
	MIRT437608	Homo sapiens	Homo sapiens	hsa-miR-99a-5p	FKBP5								3	1
	MIRT437754	Homo sapiens	Homo sapiens	hsa-miR-99a-5p	GRHL1								2	1
	MIRT437757	Homo sapiens	Homo sapiens	hsa-miR-99a-5p	PPP1CB								2	1
	MIRT005973	Homo sapiens	Homo sapiens	hsa-miR-99a-5p	SERPINE1								1	1

## Sheet: hsa-miR-320a
													Strong evidence
													sumatory of experiments	number of papaers
	MIRT004440	Homo sapiens	Homo sapiens	hsa-miR-320a	MCL1								5	3
	MIRT044747	Homo sapiens	Homo sapiens	hsa-miR-320a	VDAC1								4	4
	MIRT438652	Homo sapiens	Homo sapiens	hsa-miR-320a	BANP								4	1
	MIRT054476	Homo sapiens	Homo sapiens	hsa-miR-320a	ITGB3								3	1
	MIRT125926	Homo sapiens	Homo sapiens	hsa-miR-320a	PDCD4								3	1
	MIRT262091	Homo sapiens	Homo sapiens	hsa-miR-320a	BMI1								3	1
	MIRT271966	Homo sapiens	Homo sapiens	hsa-miR-320a	ARF1								3	2
	MIRT364544	Homo sapiens	Homo sapiens	hsa-miR-320a	PBX3								3	2
	MIRT437471	Homo sapiens	Homo sapiens	hsa-miR-320a	NRP1								3	1
	MIRT438272	Homo sapiens	Homo sapiens	hsa-miR-320a	NFATC3								3	1
	MIRT438273	Homo sapiens	Homo sapiens	hsa-miR-320a	TRPC5								3	1
	MIRT731497	Homo sapiens	Homo sapiens	hsa-miR-320a	RAB14								3	1
	MIRT731936	Homo sapiens	Homo sapiens	hsa-miR-320a	KITLG								3	1
	MIRT731938	Homo sapiens	Homo sapiens	hsa-miR-320a	RUNX2								3	1
	MIRT732374	Homo sapiens	Homo sapiens	hsa-miR-320a	MTDH								3	1
	MIRT006575	Homo sapiens	Homo sapiens	hsa-miR-320a	NPR1								2	1
	MIRT001964	Homo sapiens	Homo sapiens	hsa-miR-320a	POLR3D								2	1
	MIRT003003	Homo sapiens	Homo sapiens	hsa-miR-320a	TAC1								2	1
	MIRT003744	Homo sapiens	Homo sapiens	hsa-miR-320a	TFRC								2	4
	MIRT004508	Homo sapiens	Homo sapiens	hsa-miR-320a	HSPB6								2	1
	MIRT044504	Homo sapiens	Homo sapiens	hsa-miR-320a	IGF1R								2	2
	MIRT054488	Homo sapiens	Homo sapiens	hsa-miR-320a	GNAI1								2	1
	MIRT054647	Homo sapiens	Homo sapiens	hsa-miR-320a	RAC1								2	1
	MIRT731794	Homo sapiens	Homo sapiens	hsa-miR-320a	SUZ12								2	1
	MIRT732375	Homo sapiens	Homo sapiens	hsa-miR-320a	YWHAZ								2	1
	MIRT006498	Homo sapiens	Homo sapiens	hsa-miR-320a	AQP4								1	1
	MIRT006497	Homo sapiens	Homo sapiens	hsa-miR-320a	AQP1								1	1
	MIRT001963	Homo sapiens	Mus musculus	hsa-miR-320a	Polr3d								1	1
	MIRT007093	Homo sapiens	Homo sapiens	hsa-miR-320a	MAPK1								1	1

## Sheet: hsa-miR-146b-5p
														Strong evidence
														sumatory of experiments	number of papaers
		MIRT005394	Homo sapiens	Homo sapiens	hsa-miR-146b-5p	TRAF6								5	2
		MIRT005395	Homo sapiens	Homo sapiens	hsa-miR-146b-5p	IRAK1								5	2
		MIRT004887	Homo sapiens	Homo sapiens	hsa-miR-146b-5p	MMP16								4	3
		MIRT005371	Homo sapiens	Homo sapiens	hsa-miR-146b-5p	KIT								3	1
		MIRT005374	Homo sapiens	Mus musculus	hsa-miR-146b-5p	Card10								3	1
		MIRT005392	Homo sapiens	Mus musculus	hsa-miR-146b-5p	Scube2								3	1
		MIRT053567	Homo sapiens	Homo sapiens	hsa-miR-146b-5p	UHRF1								3	1
		MIRT054833	Homo sapiens	Homo sapiens	hsa-miR-146b-5p	PDGFRA								3	1
		MIRT731232	Homo sapiens	Homo sapiens	hsa-miR-146b-5p	IL6								3	1
		MIRT004530	Homo sapiens	Homo sapiens	hsa-miR-146b-5p	NFKB1								2	1
		MIRT004662	Homo sapiens	Homo sapiens	hsa-miR-146b-5p	CDKN1A								2	1
		MIRT053375	Homo sapiens	Homo sapiens	hsa-miR-146b-5p	TLR4								2	1
		MIRT437621	Homo sapiens	Homo sapiens	hsa-miR-146b-5p	S100A12								2	1
		MIRT437622	Homo sapiens	Homo sapiens	hsa-miR-146b-5p	ZNF117								2	1
		MIRT437623	Homo sapiens	Homo sapiens	hsa-miR-146b-5p	MYO6								2	1
		MIRT437624	Homo sapiens	Homo sapiens	hsa-miR-146b-5p	CCDC6								2	1
		MIRT437625	Homo sapiens	Homo sapiens	hsa-miR-146b-5p	IL1RAP								2	1
		MIRT437626	Homo sapiens	Homo sapiens	hsa-miR-146b-5p	IL1RL2								2	1
		MIRT437903	Homo sapiens	Homo sapiens	hsa-miR-146b-5p	HNRNPD

## Sheet: hsa-miR-30d-5p
													Strong evidence
													sumatory of experiments	number of papaers
	MIRT003274	Homo sapiens	Homo sapiens	hsa-miR-30d-5p	GNAI2								4	2
	MIRT005418	Homo sapiens	Homo sapiens	hsa-miR-30d-5p	TP53								4	2
	MIRT006240	Homo sapiens	Homo sapiens	hsa-miR-30d-5p	CASP3								3	2
	MIRT006763	Homo sapiens	Homo sapiens	hsa-miR-30d-5p	SNAI1								3	1
	MIRT006920	Homo sapiens	Homo sapiens	hsa-miR-30d-5p	EZH2								3	1
	MIRT053037	Homo sapiens	Homo sapiens	hsa-miR-30d-5p	SOCS1								3	4
	MIRT054617	Homo sapiens	Homo sapiens	hsa-miR-30d-5p	BCL9								3	1
	MIRT437490	Homo sapiens	Homo sapiens	hsa-miR-30d-5p	NOTCH1								3	1
	MIRT438722	Homo sapiens	Homo sapiens	hsa-miR-30d-5p	KPNB1								3	1
	MIRT006322	Homo sapiens	Homo sapiens	hsa-miR-30d-5p	SMAD1								2	1
	MIRT025969	Homo sapiens	Homo sapiens	hsa-miR-30d-5p	RUNX2								2	1
	MIRT438873	Homo sapiens	Homo sapiens	hsa-miR-30d-5p	BECN1								2	2
	MIRT006608	Mus musculus	Mus musculus	hsa-miR-30d-5p	Snai1								1	1
	MIRT007057	Homo sapiens	Homo sapiens	hsa-miR-30d-5p	GPR78								1	1

## Sheet: hsa-miR-200c-3p
														Strong evidence
														sumatory of experiments	number of papaers
		MIRT002286	Homo sapiens	Homo sapiens	hsa-miR-200c-3p	ZEB1								6	31
		MIRT000196	Homo sapiens	Homo sapiens	hsa-miR-200c-3p	TUBB3								5	4
		MIRT000197	Homo sapiens	Homo sapiens	hsa-miR-200c-3p	BMI1								5	4
		MIRT001036	Homo sapiens	Homo sapiens	hsa-miR-200c-3p	ZEB2								5	18
		MIRT003959	Homo sapiens	Homo sapiens	hsa-miR-200c-3p	FN1								5	2
		MIRT438658	Mus musculus	Mus musculus	mmu-miR-200c-3p	Nog								5	1
		MIRT006164	Homo sapiens	Homo sapiens	hsa-miR-200c-3p	RNF2								4	1
		MIRT002336	Mus musculus	Mus musculus	mmu-miR-200c-3p	Zeb1								4	3
		MIRT005593	Homo sapiens	Homo sapiens	hsa-miR-200c-3p	PTPN13								4	1
		MIRT053235	Mus musculus	Mus musculus	mmu-miR-200c-3p	Sox2								4	1
		MIRT053465	Homo sapiens	Homo sapiens	hsa-miR-200c-3p	DUSP1								4	2
		MIRT053466	Homo sapiens	Homo sapiens	hsa-miR-200c-3p	USP25								4	2
		MIRT054103	Homo sapiens	Homo sapiens	hsa-miR-200c-3p	SEC23A								4	2
		MIRT054637	Homo sapiens	Homo sapiens	hsa-miR-200c-3p	ZNF217								4	2
		MIRT437875	Homo sapiens	Homo sapiens	hsa-miR-200c-3p	BTC								4	1
		MIRT437881	Homo sapiens	Homo sapiens	hsa-miR-200c-3p	ZFPM1								4	1
		MIRT438025	Homo sapiens	Homo sapiens	hsa-miR-200c-3p	KRAS								4	3
		MIRT732203	Homo sapiens	Homo sapiens	hsa-miR-200c-3p	CDK2								4	1
		MIRT006433	Homo sapiens	Homo sapiens	hsa-miR-200c-3p	MSN								3	1
		MIRT000726	Homo sapiens	Homo sapiens	hsa-miR-200c-3p	BAP1								3	3
		MIRT006219	Homo sapiens	Homo sapiens	hsa-miR-200c-3p	BRD7								3	1
		MIRT002337	Mus musculus	Mus musculus	mmu-miR-200c-3p	Zeb2								3	4
		MIRT003137	Homo sapiens	Rattus norvegicus	hsa-miR-200c-3p	Zeb1								3	1
		MIRT003136	Homo sapiens	Rattus norvegicus	hsa-miR-200c-3p	Zeb2								3	1
		MIRT003698	Rattus norvegicus	Rattus norvegicus	rno-miR-200c-3p	Zeb1								3	2
		MIRT003699	Rattus norvegicus	Rattus norvegicus	rno-miR-200c-3p	Zeb2								3	2
		MIRT004624	Homo sapiens	Homo sapiens	hsa-miR-200c-3p	ZFPM2								3	1
		MIRT005087	Homo sapiens	Homo sapiens	hsa-miR-200c-3p	UBE2I								3	1
		MIRT006434	Homo sapiens	Homo sapiens	hsa-miR-200c-3p	NTRK2								3	2
		MIRT006618	Homo sapiens	Homo sapiens	rno-miR-200c-3p	FHOD1								3	1
		MIRT006619	Homo sapiens	Homo sapiens	rno-miR-200c-3p	PPM1F								3	1
		MIRT006672	Homo sapiens	Homo sapiens	hsa-miR-200c-3p	XIAP								3	1
		MIRT006673	Homo sapiens	Homo sapiens	hsa-miR-200c-3p	BCL2								3	1
		MIRT006885	Homo sapiens	Homo sapiens	hsa-miR-200c-3p	FLT1								3	2
		MIRT006971	Homo sapiens	Homo sapiens	hsa-miR-200c-3p	TBK1								3	2
		MIRT007343	Homo sapiens	Homo sapiens	hsa-miR-200c-3p	LPAR1								3	1
		MIRT007344	Homo sapiens	Homo sapiens	hsa-miR-200c-3p	EDNRA								3	1
		MIRT007345	Homo sapiens	Homo sapiens	hsa-miR-200c-3p	RHOA								3	1
		MIRT053059	Homo sapiens	Homo sapiens	hsa-miR-200c-3p	ETS1								3	1
		MIRT053531	Homo sapiens	Homo sapiens	hsa-miR-200c-3p	RND3								3	1
		MIRT053571	Homo sapiens	Homo sapiens	hsa-miR-200c-3p	DNMT3A								3	2
		MIRT053572	Homo sapiens	Homo sapiens	hsa-miR-200c-3p	DNMT3B								3	1
		MIRT053573	Homo sapiens	Homo sapiens	hsa-miR-200c-3p	SP1								3	1
		MIRT054101	Homo sapiens	Homo sapiens	hsa-miR-200c-3p	CFL2								3	1
		MIRT054102	Homo sapiens	Homo sapiens	hsa-miR-200c-3p	CDH11								3	1
		MIRT437915	Homo sapiens	Homo sapiens	hsa-miR-200c-3p	PIN1								3	1
		MIRT438061	Homo sapiens	Homo sapiens	hsa-miR-200c-3p	NOTCH1								3	1
		MIRT438134	Homo sapiens	Homo sapiens	hsa-miR-200c-3p	GATA4								3	1
		MIRT006426	Mus musculus	Mus musculus	mmu-miR-200c-3p	Mapk14								2	1
		MIRT006343	Homo sapiens	Homo sapiens	hsa-miR-200c-3p	ACVR2B								2	1
		MIRT006172	Homo sapiens	Homo sapiens	hsa-miR-200c-3p	RCOR3								2	1
		MIRT006520	Homo sapiens	Homo sapiens	hsa-miR-200c-3p	ERRFI1								2
		MIRT005457	Homo sapiens	Homo sapiens	hsa-miR-200c-3p	JAG1								2	2
		MIRT006770	Homo sapiens	Homo sapiens	hsa-miR-200c-3p	FBLN5								2	2
		MIRT006771	Homo sapiens	Homo sapiens	hsa-miR-200c-3p	VEGFA								2	2
		MIRT006798	Mus musculus	Mus musculus	hsa-miR-200c-3p	Vldlr								2	1
		MIRT006799	Mus musculus	Mus musculus	hsa-miR-200c-3p	Reln								2	1
		MIRT006884	Homo sapiens	Homo sapiens	hsa-miR-200c-3p	IKBKB								2	2
		MIRT006886	Homo sapiens	Homo sapiens	hsa-miR-200c-3p	KLF9								2	1
		MIRT007018	Homo sapiens	Homo sapiens	hsa-miR-200c-3p	PMAIP1								2	2
		MIRT021066	Homo sapiens	Homo sapiens	hsa-miR-200c-3p	KLHL20								2	1
		MIRT021067	Homo sapiens	Homo sapiens	hsa-miR-200c-3p	PTPRD								2	1
		MIRT021068	Homo sapiens	Homo sapiens	hsa-miR-200c-3p	ELMO2								2	1
		MIRT021069	Homo sapiens	Homo sapiens	hsa-miR-200c-3p	ERBB2IP								2	1
		MIRT021071	Homo sapiens	Homo sapiens	hsa-miR-200c-3p	WDR37								2	1
		MIRT052964	Homo sapiens	Homo sapiens	hsa-miR-200c-3p	MYB								2	1
		MIRT053497	Homo sapiens	Homo sapiens	hsa-miR-200c-3p	EFNA1								2	1
		MIRT054411	Homo sapiens	Homo sapiens	hsa-miR-200c-3p	KDR								2	1
		MIRT054543	Homo sapiens	Homo sapiens	hsa-miR-200c-3p	HFE								2	1
		MIRT054549	Homo sapiens	Homo sapiens	hsa-miR-200c-3p	DLC1								2	1
		MIRT054552	Homo sapiens	Homo sapiens	hsa-miR-200c-3p	ATRX								2	1
		MIRT438019	Mus musculus	Mus musculus	mmu-miR-200c-3p	Bmi1								2	1
		MIRT438548	Homo sapiens	Homo sapiens	hsa-miR-200c-3p	E2F3								2	1
		MIRT438582	Mus musculus	Mus musculus	mmu-miR-200c-3p	Zfpm2								2	1
		MIRT438699	Homo sapiens	Homo sapiens	rno-miR-200c-3p	RECK								2	1
		MIRT731202	Mus musculus	Mus musculus	mmu-miR-200c-3p	Reln								2	1
		MIRT731897	Homo sapiens	Homo sapiens	hsa-miR-200c-3p	MALAT1								2	1
		MIRT000725	Homo sapiens	Homo sapiens	hsa-miR-200c-3p	SIP1								1	1
		MIRT005946	Mus musculus	Mus musculus	mmu-miR-200c-3p	Flt1								1	1
		MIRT006667	Homo sapiens	Homo sapiens	hsa-miR-200c-3p	CCNE2								1	1
		MIRT006769	Homo sapiens	Homo sapiens	hsa-miR-200c-3p	TIMP2								1	1
		MIRT006773	Homo sapiens	Homo sapiens	hsa-miR-200c-3p	NCAM1								1	1
		MIRT007095	Homo sapiens	Homo sapiens	hsa-miR-200c-3p	NTF3								1	1
		MIRT021072	Homo sapiens	Homo sapiens	hsa-miR-200c-3p	VAC14								1	1
		MIRT021073	Homo sapiens	Homo sapiens	hsa-miR-200c-3p	TCF7L1								1	1
		MIRT021074	Homo sapiens	Homo sapiens	hsa-miR-200c-3p	RASSF2								1	1
		MIRT021075	Homo sapiens	Homo sapiens	hsa-miR-200c-3p	HOXB5								1	1
		MIRT021076	Homo sapiens	Homo sapiens	hsa-miR-200c-3p	RIN2								1	1
		MIRT021077	Homo sapiens	Homo sapiens	hsa-miR-200c-3p	KLF11								1	1
		MIRT021078	Homo sapiens	Homo sapiens	hsa-miR-200c-3p	2007-09-01								1	1
		MIRT021079	Homo sapiens	Homo sapiens	hsa-miR-200c-3p	SHC1								1	1
		MIRT240046	Homo sapiens	Homo sapiens	hsa-miR-200c-3p	TRPS1								1

## Sheet: hsa-miR-200b-3p
														Strong evidence
														sumatory of experiments	number of papaers
		MIRT000723	Homo sapiens	Homo sapiens	hsa-miR-200b-3p	ZEB2								5	20
		MIRT001677	Mus musculus	Mus musculus	mmu-miR-200b-3p	Zeb1								5	5
		MIRT001678	Mus musculus	Mus musculus	mmu-miR-200b-3p	Zeb2								5	6
		MIRT002483	Homo sapiens	Homo sapiens	hsa-miR-200b-3p	ZEB1								5	17
		MIRT004009	Homo sapiens	Homo sapiens	hsa-miR-200b-3p	FN1								5	2
		MIRT006165	Homo sapiens	Homo sapiens	hsa-miR-200b-3p	BMI1								4	3
		MIRT006163	Homo sapiens	Homo sapiens	hsa-miR-200b-3p	RNF2								4	1
		MIRT003783	Homo sapiens	Homo sapiens	hsa-miR-200b-3p	ETS1								4	1
		MIRT004008	Homo sapiens	Homo sapiens	hsa-miR-200b-3p	GATA4								4	2
		MIRT004296	Homo sapiens	Homo sapiens	hsa-miR-200b-3p	WASF3								4	2
		MIRT005035	Homo sapiens	Homo sapiens	hsa-miR-200b-3p	MATR3								4	1
		MIRT053222	Mus musculus	Mus musculus	mmu-miR-200b-3p	Pkd1								4	1
		MIRT053535	Homo sapiens	Homo sapiens	hsa-miR-200b-3p	WNT1								4	1
		MIRT054683	Homo sapiens	Homo sapiens	hsa-miR-200b-3p	FERMT2								4	1
		MIRT437874	Homo sapiens	Homo sapiens	hsa-miR-200b-3p	BTC								4	1
		MIRT437988	Homo sapiens	Homo sapiens	hsa-miR-200b-3p	CDKN1B								4	3
		MIRT438166	Homo sapiens	Homo sapiens	hsa-miR-200b-3p	SEC23A								4	2
		MIRT502178	Homo sapiens	Homo sapiens	hsa-miR-200b-3p	JUN								4	2
		MIRT530836	Homo sapiens	Homo sapiens	hsa-miR-200b-3p	MAPK7								4	2
		MIRT006511	Homo sapiens	Homo sapiens	hsa-miR-200b-3p	RND3								3	5
		MIRT006442	Homo sapiens	Homo sapiens	hsa-miR-200b-3p	KDR								3	2
		MIRT006440	Homo sapiens	Homo sapiens	hsa-miR-200b-3p	VEGFA								3	3
		MIRT000198	Homo sapiens	Homo sapiens	hsa-miR-200b-3p	PTPN12								3	1
		MIRT000724	Homo sapiens	Homo sapiens	hsa-miR-200b-3p	BAP1								3	3
		MIRT003139	Homo sapiens	Rattus norvegicus	hsa-miR-200b-3p	Zeb1								3	1
		MIRT003138	Homo sapiens	Rattus norvegicus	hsa-miR-200b-3p	Zeb2								3	1
		MIRT003701	Rattus norvegicus	Rattus norvegicus	rno-miR-200b-3p	Zeb1								3	2
		MIRT004623	Homo sapiens	Homo sapiens	hsa-miR-200b-3p	ZFPM2								3	2
		MIRT006670	Homo sapiens	Homo sapiens	hsa-miR-200b-3p	BCL2								3	1
		MIRT006671	Homo sapiens	Homo sapiens	hsa-miR-200b-3p	XIAP								3	1
		MIRT007342	Homo sapiens	Homo sapiens	hsa-miR-200b-3p	CREB1								3	3
		MIRT052923	Homo sapiens	Homo sapiens	hsa-miR-200b-3p	MYB								3	1
		MIRT053342	Homo sapiens	Homo sapiens	hsa-miR-200b-3p	QRSL1								3	1
		MIRT053529	Homo sapiens	Homo sapiens	hsa-miR-200b-3p	SUZ12								3	2
		MIRT053568	Homo sapiens	Homo sapiens	hsa-miR-200b-3p	DNMT3A								3	1
		MIRT053569	Homo sapiens	Homo sapiens	hsa-miR-200b-3p	DNMT3B								3	1
		MIRT053570	Homo sapiens	Homo sapiens	hsa-miR-200b-3p	SP1								3	2
		MIRT053625	Homo sapiens	Homo sapiens	hsa-miR-200b-3p	MSN								3	1
		MIRT054266	Homo sapiens	Homo sapiens	hsa-miR-200b-3p	DNMT1								3	1
		MIRT054267	Homo sapiens	Homo sapiens	hsa-miR-200b-3p	EZH2								3	1
		MIRT054844	Homo sapiens	Homo sapiens	hsa-miR-200b-3p	RAB21								3	2
		MIRT054845	Homo sapiens	Homo sapiens	hsa-miR-200b-3p	RAB3B								3	2
		MIRT054885	Homo sapiens	Homo sapiens	hsa-miR-200b-3p	RAB18								3	1
		MIRT054886	Homo sapiens	Homo sapiens	hsa-miR-200b-3p	RAB23								3	1
		MIRT054917	Homo sapiens	Homo sapiens	hsa-miR-200b-3p	OXR1								3	1
		MIRT437862	Homo sapiens	Homo sapiens	hsa-miR-200b-3p	NOTCH1								3	2
		MIRT438051	Homo sapiens	Homo sapiens	hsa-miR-200b-3p	LOX								3	1
		MIRT438165	Homo sapiens	Homo sapiens	hsa-miR-200b-3p	PHLPP1								3	1
		MIRT732294	Rattus norvegicus	Rattus norvegicus	rno-miR-200b-5p	Errfi1								3	1
		MIRT006441	Homo sapiens	Homo sapiens	hsa-miR-200b-3p	FLT1								2	2
		MIRT006427	Mus musculus	Mus musculus	mmu-miR-200b-3p	Mapk14								2	1
		MIRT006298	Homo sapiens	Homo sapiens	hsa-miR-200b-3p	E2F3								2	2
		MIRT002433	Danio rerio	Danio rerio	dre-miR-200b-3p	lfng								2	1
		MIRT002987	Homo sapiens	Homo sapiens	hsa-miR-200b-3p	RERE								2	1
		MIRT003599	Homo sapiens	Homo sapiens	hsa-miR-200b-3p	EP300								2	1
		MIRT003700	Rattus norvegicus	Rattus norvegicus	rno-miR-200b-3p	Zeb2								2	2
		MIRT004041	Danio rerio	Danio rerio	dre-miR-200b-3p	zeb1b								2	1
		MIRT005769	Mus musculus	Mus musculus	mmu-miR-200b-3p	Suz12								2	1
		MIRT005770	Mus musculus	Mus musculus	mmu-miR-200b-3p	Bmi1								2	1
		MIRT024121	Homo sapiens	Homo sapiens	hsa-miR-200b-3p	KLHL20								2	1
		MIRT024122	Homo sapiens	Homo sapiens	hsa-miR-200b-3p	ELMO2								2	1
		MIRT024123	Homo sapiens	Homo sapiens	hsa-miR-200b-3p	PTPRD								2	1
		MIRT024125	Homo sapiens	Homo sapiens	hsa-miR-200b-3p	ERBB2IP								2	1
		MIRT024126	Homo sapiens	Homo sapiens	hsa-miR-200b-3p	WDR37								2	1
		MIRT005945	Mus musculus	Mus musculus	mmu-miR-200b-3p	Flt1								1	1
		MIRT006666	Homo sapiens	Homo sapiens	hsa-miR-200b-3p	CCNE2								1	1
		MIRT007322	Homo sapiens	Homo sapiens	hsa-miR-200b-3p	SMAD2								1	1
		MIRT024127	Homo sapiens	Homo sapiens	hsa-miR-200b-3p	TCF7L1								1	1
		MIRT024128	Homo sapiens	Homo sapiens	hsa-miR-200b-3p	VAC14								1	1
		MIRT024129	Homo sapiens	Homo sapiens	hsa-miR-200b-3p	HOXB5								1	1
		MIRT024130	Homo sapiens	Homo sapiens	hsa-miR-200b-3p	RIN2								1	1
		MIRT024131	Homo sapiens	Homo sapiens	hsa-miR-200b-3p	RASSF2								1	1
		MIRT024132	Homo sapiens	Homo sapiens	hsa-miR-200b-3p	KLF11								1	1
		MIRT024133	Homo sapiens	Homo sapiens	hsa-miR-200b-3p	39326								1	1
		MIRT024134	Homo sapiens	Homo sapiens	hsa-miR-200b-3p	SHC1
															1
															1

## Sheet: hsa-miR-30a-5p
														Strong evidence
														sumatory of experiments	number of papaers
		MIRT002876	Homo sapiens	Homo sapiens	hsa-miR-30a-5p	NOTCH1								5	2
		MIRT004770	Mus musculus	Mus musculus	mmu-miR-30a-5p	Bdnf								5	2
		MIRT028543	Homo sapiens	Homo sapiens	hsa-miR-30a-5p	VIM								5	2
		MIRT003714	Mus musculus	Mus musculus	mmu-miR-30a-5p	Ak1								4	1
		MIRT003715	Mus musculus	Mus musculus	mmu-miR-30a-5p	Tnrc6a								4	1
		MIRT003718	Mus musculus	Mus musculus	mmu-miR-30a-5p	Egfr								4	2
		MIRT006760	Homo sapiens	Homo sapiens	hsa-miR-30a-5p	SNAI1								4	4
		MIRT028478	Homo sapiens	Homo sapiens	hsa-miR-30a-5p	MTDH								4	4
		MIRT053340	Homo sapiens	Homo sapiens	hsa-miR-30a-5p	ERG								4	1
		MIRT054508	Homo sapiens	Homo sapiens	hsa-miR-30a-5p	ESR2								4	1
		MIRT099796	Homo sapiens	Homo sapiens	hsa-miR-30a-5p	SOX4								4	3
		MIRT258175	Homo sapiens	Homo sapiens	hsa-miR-30a-5p	CBX3								4	2
		MIRT006563	Homo sapiens	Homo sapiens	hsa-miR-30a-5p	DTL								3	1
		MIRT003716	Mus musculus	Mus musculus	mmu-miR-30a-5p	Abcb1b								3	1
		MIRT003717	Mus musculus	Mus musculus	mmu-miR-30a-5p	Inhba								3	1
		MIRT004426	Rattus norvegicus	Rattus norvegicus	rno-miR-30a-5p	Tp53								3	1
		MIRT004509	Homo sapiens	Homo sapiens	hsa-miR-30a-5p	BECN1								3	2
		MIRT004785	Homo sapiens	Homo sapiens	hsa-miR-30a-5p	TNRC6A								3	3
		MIRT005135	Homo sapiens	Homo sapiens	hsa-miR-30a-5p	MBNL1								3	2

## Sheet: let 7a
														Strong evidence
														sumatory of experiments	number of papaers
		MIRT001853	Homo sapiens	Homo sapiens	hsa-let-7a-5p	NF2								5	2
		MIRT001855	Homo sapiens	Homo sapiens	hsa-let-7a-5p	KRAS								5	4
		MIRT002323	Homo sapiens	Homo sapiens	hsa-let-7a-5p	HMGA2								5	12
		MIRT003152	Homo sapiens	Homo sapiens	hsa-let-7a-5p	HMGA1								5	5
		MIRT004675	Mus musculus	Mus musculus	mmu-let-7a-5p	Il13								5	1
		MIRT000415	Homo sapiens	Homo sapiens	hsa-let-7a-5p	CDK6								4	3
		MIRT000463	Homo sapiens	Homo sapiens	hsa-let-7a-5p	NKIRAS2								4	1
		MIRT000708	Homo sapiens	Homo sapiens	hsa-let-7a-5p	ITGB3								4	1
		MIRT001854	Homo sapiens	Homo sapiens	hsa-let-7a-5p	NRAS								4	2
		MIRT001936	Homo sapiens	Homo sapiens	hsa-let-7a-5p	PRDM1								4	2
		MIRT006152	Homo sapiens	Homo sapiens	hsa-let-7a-5p	EWSR1								4	1
		MIRT004321	Homo sapiens	Homo sapiens	hsa-let-7a-5p	UHRF2								4	1
		MIRT004346	Homo sapiens	Homo sapiens	hsa-let-7a-5p	DICER1								4	2
		MIRT004471	Homo sapiens	Homo sapiens	hsa-let-7a-5p	HRAS								4	4
		MIRT004728	Mus musculus	Mus musculus	mmu-let-7a-5p	Trim71								4	1
		MIRT005420	Homo sapiens	Homo sapiens	hsa-let-7a-5p	IL6								4	1
		MIRT005477	Homo sapiens	Homo sapiens	hsa-let-7a-5p	E2F2								4	1
		MIRT005478	Homo sapiens	Homo sapiens	hsa-let-7a-5p	CCND2								4	1
		MIRT052385	Homo sapiens	Homo sapiens	hsa-let-7a-5p	RRM2								4	3
		MIRT052451	Homo sapiens	Homo sapiens	hsa-let-7a-5p	AGO1								4	2
		MIRT052566	Homo sapiens	Homo sapiens	hsa-let-7a-5p	EZH2								4	2
		MIRT052615	Homo sapiens	Homo sapiens	hsa-let-7a-5p	UHRF1								4	2
		MIRT053472	Homo sapiens	Homo sapiens	hsa-let-7a-5p	RAB40C								4	2
		MIRT000417	Homo sapiens	Homo sapiens	hsa-let-7a-5p	MYC								3	6
		MIRT000418	Homo sapiens	Homo sapiens	hsa-let-7a-5p	BCL2								3	1
		MIRT002077	Homo sapiens	Homo sapiens	hsa-let-7a-5p	TRIM71								3	4
		MIRT002305	Homo sapiens	Homo sapiens	hsa-let-7a-5p	RAVER2								3	1
		MIRT002424	Rattus norvegicus	Rattus norvegicus	rno-let-7a-5p	Myc								3	2
		MIRT004801	Homo sapiens	Homo sapiens	hsa-let-7a-5p	LIN28A								3	2
		MIRT004802	Mus musculus	Mus musculus	mmu-let-7a-5p	Lin28a								3	2
		MIRT004830	Homo sapiens	Homo sapiens	hsa-let-7a-5p	NFKB1								3	1
		MIRT004958	Homo sapiens	Homo sapiens	hsa-let-7a-5p	THBS1								3	2
		MIRT004960	Homo sapiens	Homo sapiens	hsa-let-7a-5p	SLC20A1								3	3
		MIRT005292	Homo sapiens	Homo sapiens	hsa-let-7a-5p	CASP3								3	1
		MIRT006055	Homo sapiens	Homo sapiens	hsa-let-7a-5p	IGF2BP1								3	2
		MIRT006813	Homo sapiens	Homo sapiens	hsa-let-7a-5p	CCR7								3	1
		MIRT053026	Homo sapiens	Homo sapiens	hsa-let-7a-5p	PAK1								3	1
		MIRT053615	Mus musculus	Mus musculus	mmu-let-7a-5p	ACVR1B								3	1
		MIRT279714	Homo sapiens	Homo sapiens	hsa-let-7a-5p	ARG2								3	1
		MIRT001016	Mus musculus	Mus musculus	mmu-let-7a-5p	Hoxa9								2	1
		MIRT002019	Mus musculus	Mus musculus	mmu-let-7a-5p	Hmga2								2	1
		MIRT002027	Homo sapiens	Caenorhabditis elegans	hsa-let-7a-5p	lin-41								2	1
		MIRT002078	Homo sapiens	Homo sapiens	hsa-let-7a-5p	FOXA1								2	1
		MIRT002079	Homo sapiens	Homo sapiens	hsa-let-7a-5p	NR1I2								2	1
		MIRT002080	Homo sapiens	Homo sapiens	hsa-let-7a-5p	VDR								2	1
		MIRT002135	Rattus norvegicus	Rattus norvegicus	rno-let-7a-5p	Vim								2	1
		MIRT002214	Rattus norvegicus	Rattus norvegicus	rno-let-7a-5p	Hmox1								2	1
		MIRT003522	Homo sapiens	Homo sapiens	hsa-let-7a-5p	EIF2C4								2	1
		MIRT003752	Homo sapiens	Danio rerio	hsa-let-7a-5p	trim71								2	1
		MIRT003902	Homo sapiens	Homo sapiens	hsa-let-7a-5p	APP								2	1
		MIRT003904	Homo sapiens	Homo sapiens	hsa-let-7a-5p	E2F1								2	1
		MIRT003935	Rattus norvegicus	Rattus norvegicus	rno-let-7a-5p	Tagln								2	1
		MIRT003974	Homo sapiens	Drosophila melanogaster	hsa-let-7a-5p	wech								2	1
		MIRT004520	Homo sapiens	Homo sapiens	hsa-let-7a-5p	IGF2								2	1
		MIRT004957	Homo sapiens	Homo sapiens	hsa-let-7a-5p	ZFP36L1								2	1
		MIRT004959	Homo sapiens	Homo sapiens	hsa-let-7a-5p	TUSC2								2	1
		MIRT004961	Homo sapiens	Homo sapiens	hsa-let-7a-5p	NEFM								2	1
		MIRT004962	Homo sapiens	Homo sapiens	hsa-let-7a-5p	MEIS1								2	1
		MIRT004963	Homo sapiens	Homo sapiens	hsa-let-7a-5p	EGR3								2	1
		MIRT004964	Homo sapiens	Homo sapiens	hsa-let-7a-5p	HNRPDL								2	1
		MIRT004965	Homo sapiens	Homo sapiens	hsa-let-7a-5p	AMMECR1								2	1
		MIRT005293	Homo sapiens	Homo sapiens	hsa-let-7a-5p	CASP8								2	1
		MIRT005294	Homo sapiens	Homo sapiens	hsa-let-7a-5p	CASP9								2	1
		MIRT006056	Homo sapiens	Homo sapiens	hsa-let-7a-5p	CDC34								2	1
		MIRT032506	Homo sapiens	Homo sapiens	hsa-let-7a-5p	CDKN1A								2	2
		MIRT053129	Homo sapiens	Homo sapiens	hsa-let-7a-5p	AURKB								2	1
		MIRT054813	Rattus norvegicus	Rattus norvegicus	rno-let-7a-5p	Kras								2	1
		MIRT438636	Homo sapiens	Homo sapiens	hsa-let-7a-5p	TNFRSF10B								2	1
		MIRT438710	Mus musculus	Mus musculus	mmu-let-7a-5p	IL6								2	1
		MIRT006405	Homo sapiens	Homo sapiens	hsa-let-7a-5p	MPL

[truncated: 2 more sheets: miR-148a-3p, hsa-miR-26a-5p]
